# Supplementary material for: Behavioral and trophic segregations help the Tahiti petrel to cope with the abundance of wedge-tailed shearwater when foraging in oligotrophic tropical waters
Source: Sci Rep. 2020 Sep 15;10:15129. doi: 10.1038/s41598-020-72206-0 (PMC7492251; doi:10.1038/s41598-020-72206-0)
Supplement: Supplementary file 1 — Supplementary Table. [file 41598_2020_72206_MOESM1_ESM.xlsx]

## Sheet: SummaryTable
Bird species:				Wedge-tailed shearwater (Ardenna pacifica)						Tahiti petrel (Pseudobulweria rostrata)
Sample ID:				AP17-RMIN-FS101181	AP17-RMLC-FS101255	AP17-RMLC-FS101268	AP17-RMLC-FS101269	AP17-RMPL-#783	AP17-RMPL-#785	PR17-RMEC-EY09355	PR17-RMLC-FA42132	PR17-RMLC-FS95958
Broader taxonomic group	Family name	Genus name	Prey habitat / behaviour
Actinopterygii	Carangidae	Decapterus sp.	Pelagic 0-200m	248
	Clupeidae	Spratelloides sp.	Pelagic 0-200m	723			46900
	Engraulidae	Encrasicholina sp.	Pelagic 0-200m	55304	100013	88340	1236	100102	84854
	Gempylidae	Diplospinus sp.	Pelagic >200m, surface migrating									14401
		Gempylus sp.	Pelagic >200m, surface migrating	873
	Macrouridae	Cetonurus sp.	Benthopelagic >200m							76925
		Coelorinchus sp.	Benthopelagic >200m								115
	Myctophidae	Ceratoscopelus sp.	Pelagic >200m, surface migrating									427
		Diaphus sp.	Pelagic >200m, surface migrating									3219
		Lampadena sp.	Pelagic >200m, surface migrating									744
		Lampanyctus sp.	Pelagic >200m, surface migrating							130
		na										166
	Neoscopelidae	Neoscopelus sp.	Pelagic >200m									38302
	Scombridae	Katsuwonus sp.	Pelagic 0-200m	197
	Sternoptychidae	Argyropelecus sp.	Pelagic >200m							5317
	Trichiuridae	Evoxymetopon sp.	Benthopelagic 0-200m								110172
Cephalopoda	Chiroteuthidae	na	Pelagic >200m, surface migrating									371
	Enoploteuthidae	Abralia sp.	Pelagic >200m, surface migrating		432							110
		Enoploteuthis sp.	Pelagic >200m, surface migrating			243
	Histioteuthidae	Histioteuthis sp.	Pelagic >200m, surface migrating							95483	40399	10103
	Ommastrephidae	Sthenoteuthis sp.	Pelagic >200m, surface migrating	17968			18371
	Onychoteuthidae	Onykia sp.	Pelagic >200m, surface migrating							127
		na								369
	Pyroteuthidae	Pterygioteuthis sp.	Pelagic >200m, surface migrating		18054
Crustacea	Alpheidae	Alpheus sp.	Benthic reef-associated		23092		2687		15664
		Automate sp.	Benthic 0-200m				14560
		Synalpheus sp.	Benthic reef-associated		8285		1412
	Axiidae	na	Benthic 0-200m		1908		5687
	Callianassidae	na	Benthic 0-200m				310
	Dynomenidae	Dynomene sp.	Benthic reef-associated						1587
	Euphausiidae	Euphausia sp.	Pelagic 0-200m		4449	33873	5335	7627	156	43857
		Nematoscelis sp.	Pelagic >200m, surface migrating		1634		557	55504	30142
		Stylocheiron sp.	Pelagic >200m									50189
		Thysanopoda sp.	Pelagic >200m, surface migrating				755	3183	10082
		na					38135	114	724
	Luciferidae	na	Pelagic 0-200m				133
	Palaemonidae	Kemponia sp.	Benthic reef-associated				503
		Periclimenes sp.	Pelagic / Benthic reef-associated				143
	Pandalidae	Chlorotocella sp.	Benthic 0-200m				15205
		na					864
	Xanthidae	Atergatis sp.	Benthic reef-associated		376
